# Supplementary material for: Y-Chromosome Diversity in Modern Bulgarians: New Clues about Their Ancestry
Source: PLoS One. 2013 Mar 6;8(3):e56779. doi: 10.1371/journal.pone.0056779 (PMC3590186; doi:10.1371/journal.pone.0056779)
Supplement: Table S1 — Details concerning the examined biallelic markers. (XLSX) [file pone.0056779.s002.xlsx]

## Sheet: Table S1 
Table S1 – Details concerning the examined biallelic markers.
			Primers 5'->3'
Haplogroup	Marker(1)	rs_SNP	Forward	Reverse	Primer Reference	Fragment Size (bp)	Mutation	Mutated position (nt)	Type of analysis	Enzyme	Allele Fragments (bp)
BR	M94	rs2032647	cacatggagaacagagaaatgc	cttgtgaaatgttgtgaaagtgg	[1]	405	C→A	227	RFLP	MseI	(C) 405; (A) 225/180
C	M216	rs2032666	ctcaaccagtttttatgaagctag	gagagtctgaactaatgtgtcttgt	[2]	557	C→T	54	DHPLC
C	M217	rs2032668	gcttatttttagtctctcttccat	acctgttgaatgttacatttcttt	[3]	461	A→C	219	DHPLC
DE	YAP	-	caggggaagataaagaaata	actgctaaaaggggatggat	[4]	455(Alu+) 150(Alu-)	Alu-→Alu+		AFLP		(-) 150; (+) 455
E	SRY4064/M96	rs9306841	gttgccctctcacagagcac	aaggtcactggaaggattgc	[1]	440	G→C	70	Sequence
E	M2	rs3893	aggcactggtcagaatgaag	aatggaaaatacagctcccc	[5]	209	A→G	168	RFLP	NlaIII	(A) 102/65/42; (G) 144/65
E	M35	-	taagcctaaagagcagtcagag	cagagggagcaatgaggaca	[2]	514	G→C	168	DHPLC
E	M78	-	cttcaggcattattttttttggt	atagtgttccttcacctttcctt	[2]	301	C→T	197	RFLP	AciI	(C) 196/105; (T) 301
E	V13	-	ggatgctgctaaacatcctaca	atcccatctcaatcccttaaca	[6]	235	G→A	192	RFLP	AciI	(G) 190/45; (A) 235
E	M81	rs2032640	actta tttatagtttcaatccctca	ttcatggagatgtctgtatctgg	[2]	422	C→T	147	RFLP	HpyCH4IV	(C) 276/146; (T) 422
E	M123	-	cacagtatctgaactagcatctca	cagcgaattagattttcttgc	[7]	257	G→A	25	RFLP	DdeI	(G) 102/76/58/21; (A) 123/76/58
E	M34	-	cacttcacatttgtttttagg	agtcattatttagtcattccag	[2]	372	G→T	131	RFLP	HinfI	(G) 271/101; (T) 143/128/101
F	M89	rs2032652	agaagcagattgatgtcccact	tccagttaggagatcccctca	[3]	527	C→T	347	DHPLC
G	M201	rs2032636	tatgcatttgttgagtatatgtc	gttctgaatgaaagttcaaacg	[2]	326	G→T	136	DHPLC
G	P15		gagttttctaacagggcgtaaca	caactttcatctgccttcagac	[8]	155	C→T	133	RFLP	HpyCH4IV	(C) 134/23; (T) 157
G	L91		ctttgccattcatgcaaagg	gtgagagtgctcagccagtc	[9]	447	G→C	250	RFLP	HaeIII	(G) 196/142/110; (C) 338/110
G	P16		aggctccatctgtagcacac	taaccttatagaccaaccccg	[8]	169	A→T	105	Sequence
G	M547		gcataaatgtcaagcccactag	agagatgggttttcaccgtg	[10]	423	A→C	140	RFLP	HpaII	(A) 423; (C ) 283/140
G	P303		tgatgtggtatccacagagc	gtggcttagtgctctccaga	[10]	368	T→C	183	RFLP	RsaI	(T) 256/112; (C )181/112/75
G	L497		gagctggttctcctgacaact	catagctgaagactaggcggc	[10]	338	C→T	185	DHPLC
G	U1	rs9785956	gagaatataggagtggatggc	gtcagaaatttaagaccagcc	[11]	305	A→G	150	RFLP	Alw26I	(A) 188/117; (G) 150/117/38
G	M527	rs35285796	gtttcatgggaataaacactgg	agtatcaaagcacatgtgttgc	[10]	327	C→T	128	RFLP	AflII	(C ) 199/128; (T) 327
G	M406		ccccaaaaagctattctgtaa	gaagcactttagagcaggg	[12]	370	T → G	81	RFLP	NlaIII	(T) 202/91/53/24; (G) 202/81/53/24/10
G	Page19	rs35169834	cttcaactgcttgcaagagt	gagctctgctcttcaagtacc	[10]	280	C→T	217	RFLP	PvuII	(C ) 109/97/61/13; (T) 109/97/74
H	M69	rs2032673	ggttatcatagcccactatactttg	atctttattccctttgtcttgct	[1]	257	T→C	222	DHPLC
H	M82	rs2032675	ctgtactcctgggtagcctgt	aagaacgattgaacacactaactc	[1]	328	2 bp deletion	179	DHPLC
I-J	M429	rs17306671	gatcatcctaaatgtttacg	ttccatatacatgcataacc	[13]	421	T→A	233	DHPLC
I	M170	rs2032597	tgcttcacacaaatgcgttt	ccaattactttcaacatttaagacc	[2]	405	A→C	327	DHPLC
I	M253	rs9341296	gcaacaatgagggtttttttg	cagctccacctctatgcagttt	[14]	400	C→T	283	RFLP	HincII	(C)280/120; (T) 400
I	P37		cgtctatggccttgaaga	tccgaaaatgcagacttt	[15]	447	T→C	135	RFLP	HpyCH4III	(T) 447 (C) 311/136
I	M423		tcttagtataagcatgtcccatg	tgctttatgtagttctatgttgg	[13]	370	C→T	208	RFLP	AciI	(C) 207/163 T (370)
I	M223	-	ttcagcaagagtaagcaagagg	cctttttggatcatggttctt	[2]	208	C→T	67	DHPLC
J	M304	-	caaagtgctgggattacagg	cttctagcttcatctgcattgt	[14]	527	A→C	421	Sequence
J1	M267	rs9341313	ttatcctgagccgttgtccctg	tgtagagacacggttgtaccct	[14]	287	T→G	148	DHPLC
J1	M365	-	ccttcatttaggctgtagctgc	tgtatctttagttgagatgg	[14]	274	A→G	246	DHPLC
J1	M390		ccttcatttaggctgtagctgc	tgtatctttagttgagatgg	[14]	274	ins A	175	DHPLC
J1	Page08	rs34043621	acgtcacccatctcaacatc	aaagaatgtctccccatgagg	[16]	306	T→C	189	RFLP	DdeI	(T) 158/69/49/30; (C) 207/69/30
J1	M367	-	ccttcatttaggctgtagctgc	tgtatctttagttgagatgg	[14]	274	A→G	196	DHPLC
J1	M368	-	ccttcatttaggctgtagctgc	tgtatctttagttgagatgg	[14]	274	A→C	200	DHPLC
J2	M172	rs2032604	aaattaggagccagatgacc	aataataattgaagaccttttgagt	[7]	176	T→G	151	RFLP	HinfI	(T) 176; (G) 151/25
J2	M410	-	caatcattgaccttaagtctgagtccc	actggatacctttctaggaagaattg	[17]	395	A→G	115	DHPLC
J2	Page55	rs34459399	ttcctgtctttccctccagc	agatggtgccaaaaccatgc	[11]	323	T→C	167	RFLP	HaeIII	(T) 323; (C)165/158
J2	M530	rs35248080	gacattatatttagggaaacagg	cattagtggttctagccattc	[11]	319	G→A	151	DHPLC
J2	M47	-	agatcatcccaaaacaatcataa	aaggctgaaatcaatccaatctg	[2]	436	G→A	395	DHPLC
J2	M67	rs2032628	tgtctctagatgctgtaacag	acttgttcgtggacccctcaatat	[18]	165	A→T	141	RFLP	SspI	(A) 143/22; (T) 165
J2	M92	rs2032648	ttgaatttcccagaattttgc	ttcagaaactggttttgtgtcc	[2]	470	T→C	340	DHPLC
J2	M12	rs3903	actaaaacaccattagaaacaaagg	ctgagcaacatagtgacccc	[19]	309	G→T	286	RFLP	DpnII	(G) 82/74/24; (T) 106/74
J2	M241	rs8179022	aactcttgataaaccgtgctg	tccaatctcaattcatgcctc	[14]	366	G→A	57	DHPLC
K	M9	rs3900	tcaggaccctgaaatacagaact	ttgaagctcgtgaaacagattag	[20]	214	C→G	52	RFLP	HinfI	(C) 166/48; (G) 214
L	M61	rs34289137	attggattgatttcagccttc	attttattttctgtgttccttgc	[2]	190	C→T	98	RFLP	TaqI	(C) 97/93; (T) 190
NO	M214	rs2032674	tattacaaaatatggaaacaaggc	gaaatgccacttcactccag	[2]	460	T→C	404	DHPLC
N	M231	rs9341278	cctattatcctggaaaatgtgg	attccgattcctagtcacttgg	[14]	331	G→A	110	DHPLC
P	M74	rs2032635	atgctataataactaggtgttgaag	aattcagcttttaccacttctgaa	[21]	385	G→A	195	RFLP	HpyCH4V	(G) 195/190; (A) 385
Q	M242	rs8179021	aactcttgataaaccgtgctg	tccaatctcaattcatgcctc	[14]	366	C→T	180	RFLP	Alw21I	(C) 187/179; (T) 366
Q	M120	-	gagcttggactttaggacgg	aaactttaaggcacttctggc	[1]	495	T→C	224	DHPLC
Q	M25	-	aaagcgagagattcaatccag	ttttagcaagttaagtcaccagc	[2]	340	G→C	121	DHPLC
Q	M346		agatgggaaaggcagccaa	tctgtccacatgtgtccgtg	[17]	419	C→G	33	DHPLC
Q	M323	rs13447377	gctggcaagacacttctga	aatatgttcctgacaccttcc	[21]	352	C→T	40	DHPLC
Q	M378	-	tatgcatttgttgagtatatgtc	gttctgaatgaaagttcaaacg	[17]	326	A→G	114	DHPLC
R	M207	rs2032658	aggaaaaatcagaagtatccctg	caaaattcaccaagaatccttg	[2]	423	A→G	79	RFLP	DraI	(A) 77/346; (G) 423
R	M173	rs2032624	aagaaatgttgaactgaaagttgat	aggtgtatctggcatccgtta	[2]	417	A→C	191	DHPLC
R	M198	rs2020857	tgaggtggaatgtatcagtatacc	tgatttcaaggatttgttagtctt	[2]	444	C→T	45	RFLP	SacI	(C)46/398; (T)444
R	M458	-	agaagagatttctagccagagt	ggggtagaaaattattggtc	[22]	316	A→G	23	RFLP	NlaIII	(A) 316 ; (G) 297/19
R	M343	-	tttaacctcctccagctctgca	acccccacatatctccagg	[14]	424	C→A	402	DHPLC
R	M73	rs2032634	cagaataataggagaatttttggt	attttccttattttctaagcagc	[2]	361	2 bp deletion	260	Sequence
R	M269	rs9786153	ctaaagatcagagtatctccctttg	atttctaggagttcactgtattac	[23]	379	T→C	358	RFLP	Tsp509I	(T)251/42/61/10/10/5; (C) 251/42/71/10/5
R	L23	rs9785971	cctgtagtcccagctactcagg	tatccaatctgccatcagtg	[24]	305	G→A	122	RFLP	PflFI	(G) 186/119; (A) 305
R	M412	rs9786140	agacactagcagtcttgtcctcag	caggtatggaagtgctcaaatcg	[24]	386	G→A	178	RFLP	NlaIII	(G) 211/100/75; (A) 180/100/75/31
R	L11	rs9786076	ggtttttttatgctgctgca	actcttttgcctaaattgcttgt	[24]	310	T→C	175	DHPLC
R	U106	rs16981293	gctctggtgcatagggattc	agtctgaactcttgggagatgg	[25]	255	C→T	46	RFLP	NcoI	(C) 255; (T) 212/43
R	S116	rs34276300	tttctcaacccactgtctgc	tcatgccattgtactccagc	[24]	339	C→A	168	RFLP	BtsI	(C) 177/162; (A) 339
R	U152	rs1236440	cttagctatacagcctctttttgg	aacattccacgcttgaggataa	[25]	172	G→A	127	RFLP	CviKI-1	(C) 126/47; (T) 172
R	M529	rs11799226	tcttatcattgtcacagggctg	tgccttagctgtctgtgtcc	[24]	305	C→G	112	RFLP	TseI	(C)305; (G)193/112
R	M124	-	tggtaaactctacttagttgccttt	cagcgaattagattttcttgc	[2]	393	C→T	246	DHPLC
T	M70	rs2032672	ggttatcatagcccactatactttg	atctttattccctttgtcttgct	[2]	257	A→C	45	RFLP	BsaI	(A) 257; (C) 222/35
(1) Markers are listed according to their phylogenetic position.
References for Supplementary table S1
1. Underhill PA, Passarino G, Lin AA, Shen P, Mirazón Lahr M, et al. (2001) The phylogeography of Y chromosome binary haplotypes and the origins of modern human populations. Ann Hum Genet 65: 43-62.
2. Underhill PA, Shen P, Lin AA, Jin L, Passarino G, et al. (2000) Y chromosome sequence variation and the history of human populations. Nat Genet 26: 358-361.
3. Su B, Xiao J, Underhill P, Deka R, Zhang W, et al. (1999) Y-chromosome evidence for a northward migration of modern humans into Eastern Asia during the last Ice Age. Am J Hum Genet 65: 1718-1724.
4. Hammer MF (1995) A recent common ancestry for human Y chromosomes. Nature 378: 376-378.
5. Seielstad MT, Hebert JM, Lin AA, Underhill PA, Ibrahim M, et al. (1994) Construction of human Y-chromosomal haplotypes using a new polymorphic A to G transition. Hum Mol Genet 3: 2159-2161.
6. Cruciani F, La Fratta R, Torroni A, Underhill PA, Scozzari R (2006) Molecular dissection of the Y chromosome haplogroup E-M78 (E3b1a): a posteriori evaluation of a microsatellite-network-based approach through six new biallelic markers. Hum Mutat 27: 831-832.
7. Flores C, Maca-Meyer N, Larruga JM, Cabrera VM, Karadsheh N, et al. (2005) Isolates in a corridor of migrations: a high-resolution analysis of Y-chromosome variation in Jordan. J Hum Genet 50: 435-441.
8. Hammer MF, Redd AJ, Wood ET, Bonner MR, Jarjanazi H, et al. (2000) Jewish and Middle Eastern non-Jewish populations share a common pool of Y-chromosome biallelic haplotypes. Proc Natl Acad Sci U S A 97: 6769-6774.
9. Keller A, Graefen A, Ball M, Matzas M, Boisguerin V, et al. (2012) New insights into the Tyrolean Iceman's origin and phenotype as inferred by whole-genome sequencing. Nat Commun 3: 698.
10. Rootsi S, Myres NM, Lin AA, Järve M, King RJ, et al. (2012) Distinguishing the co-ancestries of haplogroup G Y-chromosomes in the populations of Europe and the Caucasus. Eur J Hum Genet.
11. King RJ, Dicristofaro J, Kouvatsi A, Triantaphyllidis C, Scheidel W, et al. (2011) The coming of the Greeks to Provence and Corsica: Y-chromosome models of archaic Greek colonization of the western Mediterranean. BMC Evol Biol 11: 69.
12. Sims LM, Garvey D, Ballantyne J (2009) Improved resolution haplogroup G phylogeny in the Y chromosome, revealed by a set of newly characterized SNPs. PLoS One 4: e5792.
13. Underhill PA, Kivisild T (2007) Use of Y chromosome and mitochondrial DNA population structure in tracing human migrations. Annu Rev Genet 41: 539-564.
14. Cinnioğlu C, King R, Kivisild T, Kalfoğlu E, Atasoy S, et al. (2004) Excavating Y-chromosome haplotype strata in Anatolia. Hum Genet 114: 127-148.
15.Karafet T, Xu L, Du R, Wang W, Feng S, et al. (2001) Paternal population history of East Asia: sources, patterns, and microevolutionary processes. Am J Hum Genet 69: 615-628.
16. Chiaroni J, King RJ, Myres NM, Henn BM, Ducourneau A, et al. (2010) The emergence of Y-chromosome haplogroup J1e among Arabic-speaking populations. Eur J Hum Genet 18: 348-353.
17. Sengupta S, Zhivotovsky LA, King R, Mehdi SQ, Edmonds CA, et al. (2006) Polarity and temporality of high-resolution y-chromosome distributions in India identify both indigenous and exogenous expansions and reveal minor genetic influence of Central Asian pastoralists. Am J Hum Genet 78: 202-221.
18. Semino O, Magri C, Benuzzi G, Lin AA, Al-Zahery N, et al. (2004) Origin, diffusion, and differentiation of Y-chromosome haplogroups E and J: inferences on the neolithization of Europe and later migratory events in the Mediterranean area. Am J Hum Genet 74: 1023-1034.
19. Underhill PA, Jin L, Lin AA, Mehdi SQ, Jenkins T, et al. (1997) Detection of numerous Y chromosome biallelic polymorphisms by denaturing high-performance liquid chromatography. Genome Res 7: 996-1005.
20.Thomas MG, Bradman N, Flinn HM (1999) High throughput analysis of 10 microsatellite and 11 diallelic polymorphisms on the human Y-chromosome. Hum Genet 105: 577-581.
21. Shen P, Wang F, Underhill PA, Franco C, Yang WH, et al. (2000) Population genetic implications from sequence variation in four Y chromosome genes. Proc Natl Acad Sci U S A 97: 7354-7359.
22. Underhill PA, Myres NM, Rootsi S, Metspalu M, Zhivotovsky LA, et al. (2010) Separating the post-Glacial coancestry of European and Asian Y chromosomes within haplogroup R1a. Eur J Hum Genet 18: 479-484.
23. Balaresque P, Bowden GR, Adams SM, Leung HY, King TE, et al. (2010) A predominantly Neolithic origin for European paternal lineages. PLoS Biol 8: e1000285.
24.Myres NM, Rootsi S, Lin AA, Järve M, King RJ, et al. (2011) A major Y-chromosome haplogroup R1b Holocene era founder effect in Central and Western Europe. Eur J Hum Genet 19: 95-101.
25. Sims LM, Garvey D, Ballantyne J (2007) Sub-populations within the major European and African derived haplogroups R1b3 and E3a are differentiated by previously phylogenetically undefined Y-SNPs. Hum Mutat 28: 97.
