# Supplementary material for: Y-Chromosome Diversity in Modern Bulgarians: New Clues about Their Ancestry
Source: PLoS One. 2013 Mar 6;8(3):e56779. doi: 10.1371/journal.pone.0056779 (PMC3590186; doi:10.1371/journal.pone.0056779)
Supplement: Table S2 — Absolute frequencies of Y-chromosome haplogroups and subhaplogroups in the 40 populations included in the PCA of figure 3A . (XLSX) [file pone.0056779.s003.xlsx]

## Sheet: Table S2
Table S2 – Absolute frequencies of Y-chromosome haplogroups and subhaplogroups in the 40 populations included in the PCA of figure 3A.
			Haplogroups
Country/Region (Population)	Code	N	A-M91 & B-M60	C-RPS4C-Y	E-P2	E-M78	E-M81	E-M123	G-M201	H-M69	I-M170	J-M12	J-M410	J-M67	J-M267	L -M61	NO-M214	Q-M242	R-M124	R-M269	R-M17	R-M458	T-M70	OTHERS (1)	Reference
Afghanistan/North	Afg-N	44							2				2			11		2	5		22				[1]
Afghanistan/South	Afg-S	146		5					13	6		5	4		1	7		4	4	1	96				[1]
Albania	Alb	55				14			1		12	8		3	2					10	3	2			[2,3]
Bosnia (Bosniac)	B-Bos	84				11			3		42	3	2	5	2					3	2	11			[2,3]
Bosnia (Croat)	B-Cro	90				8			1		66	1	1							2	7	4			[2,3]
Bulgaria	BUL	808		4	4	158	1	15	40	5	215	34	38	13	27	2	4	4	1	86	78	60	13	6	[Present study]
Caucasus (Balkarian)	Balk	38				1			11	1	1	1	6	2		2			3	3	5			2	[2,3]
Croatia	Crt	89				7		1	1		39	3		1			2			11	16	8			[2,3]
Croatia (Osijek)	Crt-O	29				3			4		8	2		1							10	1			[2,3]
Czech Republic	Cze	75							3		8	4					2			25	18	13	1	1	[2,3]
Egypt (Arab)	Egy-A	147	4		7	26	12	10	13		1	1	12	4	31				1	3	4		12	6	[3,5]
Egypt (South Egypt)	Egy-S	29				5	2	2			1		1		6								3	9	[4]
Ethiopia (Amhara)	Eth-A	78	9		30	28		4				1			2								4		[6]
Ethiopia (Oromo)	Eth-O	48	8		10	11		1						1	15								2		[6]
FYROM (Albanian)	F-Alb	64				23		2	1		11	9		1	4					12		1			[2,3]
Georgia	Geo	66				1		1	21		1		9	12	3	1			3	6	6	1	1		[2,3]
Greece	Grk	92		1		18		2	3		9	8	4	7	2	1				16	10	5	4	2	[2,3]
Greece (Macedonian)	Grk-M	57				12		1	1	1	17	3	3	2	1					8	1	5	1	1	[2,3]
Hungary	Hun	53				4		1	1		7			1						8	20	10	1		[2,3]
Iran/North	Irn-N	33		1					5			1	6	1	3	1	3	3	1	5	1			2	[3,7]
Iran/South	Irn-S	117	3		2	5		1	15	3		4	19	4	14	7	1	3	1	7	19		4	5	[3,7]
Iraq (Marsh Arab)	Irq-MA	143			3	1		5	2						116	1		4	2	4				5	[8]
Jordan/Amman	Jor-A	101	1			9	4	5	6		5	3	7	6	41					6	2			6	[3,9]
Jordan/Dead Sea	Jor-DS	45				6		14					2	1	4									18	[3,9]
North Africa (Berber)	Ber-NA	94				4	62	2	2				2	3	3					5			1	10	[10]
Oman	Omn	121	1	4	8	2		15	2	2		5	6	1	46	1	1			1	11		10	5	[3,5]
Pakistan/North	Pak-N	86		12					7	10	1	2	2			10	3	4	4	2	14			15	[3,11]
Pakistani/South	Pak-S	91		1	1	2			4	2		2	13	2	6	13	1	2	9	3	29			1	[3,11]
Poland	Pol	99				4					18	1			1		1			18	23	33			[2,3]
Romania	Rmn	149				24			3		45	7	8	4	3		1	1	1	18	26	7	1		[12]
Russia (Belgorod)	Rus-B	143		1		1			1		24		6				18			4	68	17	2	1	[3,13]
Russia (Livni)	Rus-L	110				1					25		1				6	1		4	53	16	3		[3,13]
Russia (Pskov)	Rus-P	132				4		1			22		1		1		32			5	48	16		2	[3,13]
Russia (Unzha)	Rus-U	52				3					14		2		2		7			5	11	6		2	[3,13]
Serbia & Bosnia (Serb)	Serb	184			2	34			7		72	8	3	2	2		7			13	22	10		2	[2,3,14]
Slovenia	Slo	75				2			2		23		1	1	1					16	27	2			[2,3]
Sudan (Arab)	Sud-A	102	3			17					4				46									32	[15]
Turkey/Central	Trk-C	152		2		3	1	9	17	1	8	1	31	10	12	3	7	3	2	29	7	1	4	1	[3,16]
Turkey/East	Trk-E	208		1		10		13	26	1	4	6	35	8	20	13	9	6	2	25	17	1	5	6	[3,16]
Turkey/West	Trk-W	163	2	4	3	13		7	14	1	16	2	19	15	15	6	5	1	1	22	9	1	4	3	[3,16]
Ukraine	Ukr	92				7		1	3	1	18	3	1	2			6	1		2	29	17	1		[2,3]
Yemen	Yem	62			5			5	1				3	3	45										[17]
(1) Other haplogroups not included in the PCA analysis.
References
1. Lacau H, Gayden T, Regueiro M, Chennakrishnaiah S, Bukhari A, et al. (2012) Afghanistan from a Y-chromosome perspective. Eur J Hum Genet. 20:1063-1070.
2. Battaglia V, Fornarino S, Al-Zahery N, Olivieri A, Pala M, et al. (2009) Y-chromosomal evidence of the cultural diffusion of agriculture in Southeast Europe. Eur J Hum Genet 17: 820-830.
3. Underhill PA, Myres NM, Rootsi S, Metspalu M, Zhivotovsky LA, et al. (2010) Separating the post-Glacial coancestry of European and Asian Y chromosomes within haplogroup R1a. Eur J Hum Genet 18: 479-484.
4. Arredi B, Poloni ES, Paracchini S, Zerjal T, Fathallah DM, et al. (2004) A predominantly Neolithic origin for Y-chromosomal DNA variation in North Africa. Am J Hum Genet 75: 338-345.
5. Luis JR, Rowold DJ, Regueiro M, Caeiro B, Cinnioğlu C, et al. (2004) The Levant versus the Horn of Africa: evidence for bidirectional corridors of human migrations. Am J Hum Genet 74: 532-544.
6. Semino O, Santachiara-Benerecetti AS, Falaschi F, Cavalli-Sforza LL, Underhill PA (2002) Ethiopians and Khoisan share the deepest clades of the human Y-chromosome phylogeny. Am J Hum Genet 70: 265-268.
7. Regueiro M, Cadenas AM, Gayden T, Underhill PA, Herrera RJ (2006) Iran: tricontinental nexus for Y-chromosome driven migration. Hum Hered 61: 132-143.
8. Al-Zahery N, Pala M, Battaglia V, Grugni V, Hamod MA, et al. (2011) In search of the genetic footprints of Sumerians: a survey of Y-chromosome and mtDNA variation in the Marsh Arabs of Iraq. BMC Evol Biol 11: 288.
9. Flores C, Maca-Meyer N, Larruga JM, Cabrera VM, Karadsheh N, et al. (2005) Isolates in a corridor of migrations: a high-resolution analysis of Y-chromosome variation in Jordan. J Hum Genet 50: 435-441.
10. Alonso S, Flores C, Cabrera V, Alonso A, Martín P, et al. (2005) The place of the Basques in the European Y-chromosome diversity landscape. Eur J Hum Genet 13: 1293-1302.
11. Sengupta S, Zhivotovsky LA, King R, Mehdi SQ, Edmonds CA, et al. (2006) Polarity and temporality of high-resolution y-chromosome distributions in India identify both indigenous and exogenous expansions and reveal minor genetic influence of Central Asian pastoralists. Am J Hum Genet 78: 202-221.
12. Martinez-Cruz B, Ioana M, Calafell F, Arauna LR, Sanz P, et al. (2012) Y-Chromosome analysis in individuals bearing the Basarab name of the first dynasty of Wallachian kings. PLoS One 7: e41803.
13. Balanovsky O, Rootsi S, Pshenichnov A, Kivisild T, Churnosov M, et al. (2008) Two sources of the Russian patrilineal heritage in their Eurasian context. Am J Hum Genet 82: 236-250.
14. Regueiro M, Rivera L, Damnjanovic T, Lukovic L, Milasin J, et al. (2012) High levels of Paleolithic Y-chromosome lineages characterize Serbia. Gene 498: 59-67.
15. Hassan HY, Underhill PA, Cavalli-Sforza LL, Ibrahim ME (2008) Y-chromosome variation among Sudanese: restricted gene flow, concordance with language, geography, and history. Am J Phys Anthropol 137: 316-323.
16. Cinnioğlu C, King R, Kivisild T, Kalfoğlu E, Atasoy S, et al. (2004) Excavating Y-chromosome haplotype strata in Anatolia. Hum Genet 114: 127-148.
17. Cadenas AM, Zhivotovsky LA, Cavalli-Sforza LL, Underhill PA, Herrera RJ (2008) Y-chromosome diversity characterizes the Gulf of Oman. Eur J Hum Genet 16: 374-386.
