# Supplementary material for: Y-Chromosome Diversity in Modern Bulgarians: New Clues about Their Ancestry
Source: PLoS One. 2013 Mar 6;8(3):e56779. doi: 10.1371/journal.pone.0056779 (PMC3590186; doi:10.1371/journal.pone.0056779)
Supplement: Table S3 — Absolute frequencies of the main Y-chromosome haplogroups in the 44 populations included in the PCA of figure 3B . (XLSX) [file pone.0056779.s004.xlsx]

## Sheet: Table S3
Table S3 – Absolute frequencies of the main Y-chromosome haplogroups in the 44 populations included in the PCA of figure 3B.
			Haplogroups
Country/Region (Population)	Code	N	E-M35	G-M201	I-M170	J2-M172	R-M17	P-M45 (xM17)	Reference
Albanian	Alb	55	14	1	12	11	5	10	[1]
Bosnia (Bosniac)	B-Bos	84	11	3	42	10	13	3	[1]
Bosnia (Croat)	B-Cro	90	8	1	66	2	11	2	[1]
Bulgaria	BUL	808	175	40	215	85	138	91	[Present study]
Croatia	Crt	89	8	1	39	4	24	11	[1]
Croatia/Osijek	Crt-O	29	3	4	8	3	11		[1]
Czech Republic	Cze	75		3	8	4	31	26	[1]
Finland (Ostrhobrotian)	Finl	40		2	8		3	1	[2]
France	Fra	23	2		4	3		13	[3]
France (Basque)	Fra-B	22			2	1		19	[3]
FYROM (Albanian)	F-Alb	64	25	1	11	10	1	12	[1]
Germany	Germ	16	1		6		1	8	[3]
Greece	Grk	92	20	3	9	19	15	18	[1]
Greece (Macedonian)	Grk-M	57	13	1	17	8	6	9	[1]
Hungary	Hun	53	5	1	7	1	30	8	[1]
Italy/Calabria	It-Cal	37	5	3		8		13	[3]
Italy/Central Marche	It-CMa	59	3	4	5	21	1	22	[4]
Italy/CentralTuscany	It-CTu	41	4	3	2	7	2	19	[4]
Italy/Elba Island	It-Elb	95	7	10	19	8	1	50	[4]
Italy/Marche (Apennine)	It-MAp	27	4	4	1	6	2	9	[4]
Italy/North-East	It-NE	67	2	8	7	9	7	28	[1]
Italy/North-East Latium	It-NELat	55	14	7	3	8	1	21	[4]
Italy/North-West Apulia	It-NWAp	46	2	6		8	3	24	[4]
Italy/South Apulia	It-SAp	71	16	8	2	17	1	19	[4]
Italy/South Latium	It-SLat	51	3	6	4	13	2	19	[4]
Italy/Tuscany-Latium border	It-TuLa	79	9	12	4	15	4	32	[4]
Italy/West Campania	It-WCa	84	15	8	9	14	2	24	[4]
Poland	Pol	99	4		18	1	56	18	[1]
Romania	Rmn	149	24	3	45	19	33	20	[5]
Russia (Belgorod)	Rus-B	143	1	1	24	6	85	4	[6]
Russia (Livni)	Rus-L	110	1		25	1	69	5	[6]
Russia (Pskov)	Rus-P	132	5		22	1	64	5	[6]
Russia (Unzha)	Rus-U	52	3		14	2	17	6	[6]
Serbia & Bosnia (Serb)	Serb	184	34	7	72	13	22	23	[1,7]
Slovenia	Slo	75	2	2	23	2	29	16	[1]
Spain (Basque)	Spa-B	45	1		3			40	[3]
Spain/Andalusia	Spa-An	29	3		1	2		19	[3]
Spain/Catalunia	Spa-Ca	24	1	2	1	1		19	[3]
Sweden (Saami)	Swe-Sa	38			12		6	3	[2]
Sweden/Blekinge/Kristianstad	Swe-BK	41		2	19		7	10	[2]
Sweden/Gotland	Swe-Go	40	1		20		5	8	[2]
Sweden/Va¨sterbotten	Swe-Va	41	1	2	17		4	7	[2]
The Netherlands	Neth	27	1		6		1	19	[3]
Ukraine	Ukr	92	8	3	18	6	46	3	[1]
References
1. Battaglia V, Fornarino S, Al-Zahery N, Olivieri A, Pala M, et al. (2009) Y-chromosomal evidence of the cultural diffusion of agriculture in Southeast Europe. Eur J Hum Genet 17: 820-830.
2. Karlsson AO, Wallerström T, Götherström A, Holmlund G (2006) Y-chromosome diversity in Sweden - a long-time perspective. Eur J Hum Genet 14: 963-970.
3. Semino O, Passarino G, Oefner PJ, Lin AA, Arbuzova S, et al. (2000) The genetic legacy of Paleolithic Homo sapiens sapiens in extant Europeans: a Y chromosome perspective. Science 290: 1155-1159.
4. Capelli C, Brisighelli F, Scarnicci F, Arredi B, Caglia' A, et al. (2007) Y chromosome genetic variation in the Italian peninsula is clinal and supports an admixture model for the Mesolithic-Neolithic encounter. Mol Phylogenet Evol 44: 228-239.
5. Martinez-Cruz B, Ioana M, Calafell F, Arauna LR, Sanz P, et al. (2012) Y-Chromosome analysis in individuals bearing the Basarab name of the first dynasty of Wallachian kings. PLoS One 7: e41803.
6. Balanovsky O, Rootsi S, Pshenichnov A, Kivisild T, Churnosov M, et al. (2008) Two sources of the Russian patrilineal heritage in their Eurasian context. Am J Hum Genet 82: 236-250.
7. Regueiro M, Rivera L, Damnjanovic T, Lukovic L, Milasin J, et al. (2012) High levels of Paleolithic Y-chromosome lineages characterize Serbia. Gene 498: 59-67.
